# Supplementary material for: Antimicrobial Resistance and Genetic Diversity of Pseudomonas aeruginosa Strains Isolated from Equine and Other Veterinary Samples
Source: Pathogens. 2022 Dec 30;12(1):64. doi: 10.3390/pathogens12010064 (PMC9867525; doi:10.3390/pathogens12010064)
Supplement: Supplementary file 1 [file pathogens-12-00064-s001.zip › Table S1.xlsx]

## Sheet: Part1_study_panel_n168+4
Legend:
S	Susceptible, standard dose
I	Susceptible, increased exposure
R	Resistant
MDR	Multidrug-resistant, resistance to 3-4 classes of antibiotics tested
XDR	Extensively drug-resistant, resistance to 5-6 classes of antibiotics tested
PDR	Pandrug-resistant, resistance to all classes of antibiotics (n=7) tested
N/f	Not found
$	Clinical evidence suggests that infections due to strains with a fosfomycin MIC ≤ 128 mg/L (E-COFF) or diameters ≥ 12 mm, could be treated with fosfomycin. Strains that have a diameter of 6 mm around the disc fosfomycin loaded at 200 μg are categorized as "resistant." (EUCAST, 2021)
*	As for these veterinary antibiotics cut-offs were not available for the CASFM / EUCAST : Société Française de Microbiologie, recommandations vétérinaires édition 2021, the CASFM : Société Française de Microbiologie, recommandations vétérinaires édition 2013 was used.
**	Cut-offs according to CASFM : Société Française de Microbiologie, recommandations vétérinaires édition 2013.
***	Cut-offs are not available for EUCAST V1.0 2021, use of V2.0 2019
#	Does not include the veterinary antibiotics ceftiofur, cefquinome, enrofloxacin and marbofloxacin
Abbreviations:
Agence nationale de sécurité sanitaire de l’alimentation, de l’environnement et du travail (Anses), American Type Culture Collection (ATCC), amikacin (AKN ), aztreonam (ATM), bovine (B), canine (C), cefepime (FEP), cefquinome (CEQ), ceftazidime (CZD), ceftiofur (XNL), ceftolozane-tazobactam (CLT), ciprofloxacin (CIP ), decreased susceptibility (DS), didecyldimethylammonium chloride (DDAC), enrofl…
							antimicrobial phenotype
							antibiotics																								disinfectant
strain number	sampling date (yyyy-mm-dd)	strain origin	context	type of sampling	correspondent	species identification (MALDI-TOF and/or WGS)	PIL	PTZ	TIC	TCC	IPM	MEM	ATM	CEQ*	XNL*	FEP	CZD	CLT	FOS $	AKN**	GMN**	NTM***	TMN	ENR*	MAR*	CIP**	CIP	LVX	number of antibiotic classes with at least one resistance #	MDR/ XDR/ PDR	DDAC
A-19-45466-1-3	2019-09-10	equidae	veterinary	genital	LABÉO	Pseudomonas aeruginosa	I	I	I	I	I	S	I	I	R	I	I	S	S	S	S	S	S	S	S	S	I	I	0	-	S
ATCC15442	1977--	environmental	reference	waterer	ATCC	Pseudomonas aeruginosa	I	I	I	I	I	S	I	-	-	I	I	S	S	S	S	S	S	-	-	S	I	I	0	-	S
ATCC27853	1971--	human	reference	blood culture/catheter	ATCC	Pseudomonas aeruginosa	I	I	I	I	I	S	I	-	-	I	I	S	S	S	S	S	S	-	-	S	I	I	0	-	S
B-20-37098-1-1	2020-08-26	bovine	veterinary	other/not specified	LABÉO	Pseudomonas aeruginosa	I	I	I	I	I	S	I	S	R	I	I	S	S	S	S	S	S	S	S	S	I	I	0	-	S
C-17-45357-1-1	2017-08-23	canine	veterinary	auricular	LABÉO	Pseudomonas aeruginosa	I	I	I	I	I	S	I	-	-	R	I	R	S	R	R	-	R	-	-	S	I	R	3	MDR	S
C-17-58830-1-1	2017-11-24	canine	veterinary	auricular	LABÉO	Pseudomonas aeruginosa	I	I	I	I	I	S	I	-	-	I	I	S	S	S	S	-	S	-	-	S	I	I	0	-	S
C-17-60051-1-1-S2	2017-12-04	canine	veterinary	auricular	LABÉO	Pseudomonas aeruginosa	R	R	R	R	I	R	I	R	R	R	I	S	S	S	S	S	S	R	R	R	R	R	4	MDR	S
C-17-63105-1-2	2017-12-26	canine	veterinary	auricular	LABÉO	Pseudomonas aeruginosa	I	I	I	I	I	S	I	-	-	I	I	S	S	S	R	-	R	-	-	S	I	I	1	-	S
C-18-17679-1-1	2018-03-23	canine	veterinary	auricular	LABÉO	Pseudomonas aeruginosa	I	I	I	I	I	I	I	R	R	I	I	S	S	S	S	S	S	S	S	S	I	R	1	-	S
C-18-27093-1-1	2018-04-27	canine	veterinary	auricular	LABÉO	Pseudomonas aeruginosa	ZIT	I	I	I	I	S	I	-	-	I	I	S	S	S	S	-	S	-	-	S	I	I	0	-	S
C-18-39412-1-1-S1	2018-07-04	canine	veterinary	auricular	LABÉO	Pseudomonas aeruginosa	I	I	I	I	I	S	I	-	-	R	I	S	S	S	R	-	S	-	-	S	I	R	3	MDR	S
C-18-40359-1-1	2018-07-11	canine	veterinary	auricular	LABÉO	Pseudomonas aeruginosa	I	I	I	I	I	S	I	-	-	I	I	S	I	S	S	-	S	-	-	S	R	R	1	-	S
C-18-45985-1-1	2018-08-27	canine	veterinary	auricular	LABÉO	Pseudomonas aeruginosa	I	I	I	I	I	S	I	-	-	R	I	S	S	R	R	-	R	-	-	S	I	R	3	MDR	S
C-18-47459-1-1	2018-09-06	canine	veterinary	cutaneous/wound	LABÉO	Pseudomonas aeruginosa	ZIT	I	I	I	R	R	I	R	R	I	I	S	S	S	R	S	S	I	S	S	I	R	3	MDR	S
C-18-47465-1-1	2018-09-05	canine	veterinary	auricular	LABÉO	Pseudomonas aeruginosa	ZIT	I	I	I	I	I	I	R	R	R	I	S	S	R	R	R	R	I	S	S	I	R	3	MDR	S
C-18-58922-1-1	2018-11-23	canine	veterinary	auricular	LABÉO	Pseudomonas aeruginosa	ZIT	I	I	I	I	S	I	-	-	I	I	S	S	R	R	-	R	-	-	R	R	R	2	-	S
C-18-59836-1-1	2018-11-29	canine	veterinary	auricular	LABÉO	Pseudomonas aeruginosa	I	I	I	I	I	S	I	-	-	I	I	S	S	S	R	-	S	-	-	R	R	R	2	-	S
C-19-19315-1-1	2019-03-27	canine	veterinary	auricular	LABÉO	Pseudomonas aeruginosa	I	I	I	I	I	S	I	-	-	I	I	S	S	S	S	-	S	-	-	R	R	R	1	-	S
C-19-27332-1-1	2019-04-27	canine	veterinary	auricular	LABÉO	Pseudomonas aeruginosa	I	I	I	I	I	S	I	-	-	I	I	R	S	S	R	-	S	-	-	R	R	R	3	MDR	S
C-19-28418-1-1	2019-05-03	canine	veterinary	auricular	LABÉO	Pseudomonas aeruginosa	I	I	I	I	I	S	I	-	-	I	I	S	S	S	S	-	S	-	-	S	I	I	0	-	S
C-19-30927-1-1-S2	2019-05-14	canine	veterinary	auricular	LABÉO	Pseudomonas aeruginosa	R	R	R	R	I	I	I	-	-	I	I	S	I	S	S	-	S	-	-	S	I	R	2	-	S
C-19-49802-1-1	2019-10-10	canine	veterinary	ocular	LABÉO	Pseudomonas aeruginosa	I	I	I	I	I	S	I	I	R	I	I	S	S	S	S	S	S	S	S	S	I	I	0	-	DS
C-19-50802-1-1	2019-10-18	canine	veterinary	auricular	LABÉO	Pseudomonas aeruginosa	R	R	R	R	I	I	R	R	R	I	I	S	S	S	S	S	S	I	S	S	I	R	3	MDR	S
C-19-53228-1-1-S1	2019-11-05	canine	veterinary	auricular	LABÉO	Pseudomonas aeruginosa	I	I	I	I	I	S	I	-	-	I	I	S	S	S	R	-	S	-	-	S	I	R	2	-	S
C-20-02959-1-1	2020-01-20	canine	veterinary	auricular	LABÉO	Pseudomonas aeruginosa	I	I	I	I	I	S	I	-	-	R	I	S	S	R	R	-	R	-	-	S	I	I	2	-	S
C-20-12884-1-1	2020-03-09	canine	veterinary	auricular	LABÉO	Pseudomonas aeruginosa	I	I	I	I	I	S	I	-	-	I	I	S	S	S	S	-	S	-	-	S	I	I	0	-	S
C-20-15953-1-1-S1	2020-03-25	canine	veterinary	auricular	LABÉO	Pseudomonas aeruginosa	ZIT	I	I	I	I	S	I	-	-	I	I	S	S	S	S	-	S	-	-	S	I	I	0	-	S
C-20-17490-1-1	2020-04-03	canine	veterinary	genital	LABÉO	Pseudomonas aeruginosa	ZIT	I	I	R	I	R	I	R	R	I	I	S	S	S	S	S	S	I	S	S	I	R	3	MDR	S
C-20-23239-1-1	2020-05-07	canine	veterinary	auricular	LABÉO	Pseudomonas aeruginosa	ZIT	I	I	I	I	S	I	-	-	I	I	S	S	S	S	-	S	-	-	R	R	R	1	-	S
C-20-26553-1-1	2020-05-28	canine	veterinary	auricular	LABÉO	Pseudomonas aeruginosa	I	I	I	I	I	S	I	-	-	I	I	S	S	S	S	-	S	-	-	S	I	I	0	-	S
C-20-26555-1-1	2020-05-27	canine	veterinary	ocular	LABÉO	Pseudomonas aeruginosa	I	I	I	I	I	S	I	-	-	I	I	S	S	S	S	-	S	-	-	S	I	I	0	-	S
C-20-36601-1-1	2020-08-20	canine	veterinary	auricular	LABÉO	Pseudomonas aeruginosa	R	ZIT	I	I	I	S	I	-	-	I	I	S	S	S	S	-	S	-	-	S	I	R	2	-	S
C-20-36738-1-1	2020-08-24	canine	veterinary	auricular	LABÉO	Pseudomonas aeruginosa	I	I	I	I	I	S	I	-	-	I	I	S	S	S	S	-	S	-	-	S	I	R	1	-	S
C-20-37274-1-1	2020-08-27	canine	veterinary	auricular	LABÉO	Pseudomonas aeruginosa	I	I	I	I	I	S	I	-	-	I	I	S	S	S	S	-	S	-	-	S	R	R	1	-	S
E-02-Anses-8	2002--	equidae	veterinary	necropsy	Anses	Pseudomonas aeruginosa	I	I	I	I	I	S	I	-	-	I	I	S	S	S	S	-	S	-	-	S	I	I	0	-	S
E-02-Anses-9	2002--	equidae	veterinary	other/not specified	Anses	Pseudomonas aeruginosa	R	R	R	R	I	S	I	R	R	I	I	S	S	S	R	R	R	S	S	S	I	R	3	MDR	S
E-03-Anses-11	2003--	equidae	veterinary	necropsy	Anses	Pseudomonas aeruginosa	I	I	I	I	I	S	I	-	-	I	I	S	S	S	S	-	S	-	-	S	I	I	0	-	S
E-03-Anses-12	2003--	equidae	veterinary	necropsy	Anses	Pseudomonas aeruginosa	I	I	I	I	I	S	I	-	-	I	I	S	S	S	S	-	S	-	-	S	I	I	0	-	S
E-04-Anses-13	2004--	equidae	veterinary	necropsy	Anses	Pseudomonas aeruginosa	I	I	I	I	I	S	I	-	-	I	I	S	S	S	S	-	S	-	-	S	I	I	0	-	S
E-04-Anses-14	2004--	equidae	veterinary	necropsy	Anses	Pseudomonas aeruginosa	I	I	I	I	I	S	I	-	-	I	I	S	S	S	S	-	S	-	-	S	I	I	0	-	S
E-04-Anses-15	2004--	equidae	veterinary	necropsy	Anses	Pseudomonas aeruginosa	I	I	I	I	I	S	I	-	-	I	I	S	I	S	S	-	S	-	-	S	I	I	0	-	S
E-05-Anses-16	2005--	equidae	veterinary	necropsy	Anses	Pseudomonas aeruginosa	I	I	I	I	I	S	I	-	-	I	I	S	S	S	S	-	S	-	-	S	I	I	0	-	S
E-05-Anses-17	2005--	equidae	veterinary	necropsy	Anses	Pseudomonas aeruginosa	I	I	I	I	I	S	I	-	-	I	I	S	S	S	S	-	S	-	-	S	I	I	0	-	S
E-05-Anses-18	2005--	equidae	veterinary	necropsy	Anses	Pseudomonas aeruginosa	I	I	I	I	I	S	I	-	-	I	I	S	S	S	S	-	S	-	-	S	I	I	0	-	S
E-07-Anses-19	2007--	equidae	veterinary	necropsy	Anses	Pseudomonas aeruginosa	I	I	I	I	I	S	I	-	-	I	I	S	S	S	S	-	S	-	-	S	I	I	0	-	S
E-08-Anses-21	2008--	equidae	veterinary	necropsy	Anses	Pseudomonas aeruginosa	I	I	I	I	I	S	I	-	-	I	I	S	S	S	S	-	S	-	-	S	I	I	0	-	S
E-10-Anses-23	2010--	equidae	veterinary	necropsy	Anses	Pseudomonas aeruginosa	I	I	I	I	I	S	I	-	-	I	I	S	S	S	S	-	S	-	-	S	I	I	0	-	S
E-10-Anses-24	2010--	equidae	veterinary	necropsy	Anses	Pseudomonas aeruginosa	I	I	I	I	I	S	I	-	-	I	I	S	S	S	S	-	S	-	-	S	I	I	0	-	S
E-10-Anses-25	2010--	equidae	veterinary	necropsy	Anses	Pseudomonas aeruginosa	I	I	I	I	I	S	I	-	-	I	I	S	S	S	S	-	S	-	-	S	I	I	0	-	S
E-11-Anses-26	2011--	equidae	veterinary	necropsy	Anses	Pseudomonas aeruginosa	I	I	I	I	I	S	I	-	-	I	I	S	S	S	S	-	S	-	-	S	I	I	0	-	S
E-15-Anses-27	2015--	equidae	veterinary	necropsy	Anses	Pseudomonas aeruginosa	I	I	I	I	I	S	I	-	-	I	I	S	S	S	S	-	S	-	-	S	I	I	0	-	S
E-17-45581-1-1	2017-08-25	equidae	veterinary	cutaneous/wound	LABÉO	Pseudomonas aeruginosa	R	R	R	R	R	I	I	R	R	I	I	S	S	S	R	R	S	S	S	S	I	I	3	MDR	S
E-17-55303-1-1	2017-11-02	equidae	veterinary	cutaneous/wound	LABÉO	Pseudomonas aeruginosa	I	I	I	I	I	S	I	R	R	I	I	S	S	S	R	R	R	S	S	S	I	I	1	-	DS
E-17-58798-1-1	2017-11-24	equidae	veterinary	respiratory	LABÉO	Pseudomonas aeruginosa	I	I	I	I	I	S	I	S	R	I	I	S	S	S	R	S	R	S	S	S	I	I	1	-	DS
E-17-62512-5-2	2017-12-21	equidae	veterinary	genital	LABÉO	Pseudomonas aeruginosa	I	I	I	I	I	S	I	-	-	I	I	S	S	S	S	-	S	-	-	S	I	I	0	-	S
E-17-Anses-28	2017--	equidae	veterinary	necropsy	Anses	Pseudomonas aeruginosa	I	I	I	I	I	S	I	-	-	I	I	S	S	S	S	-	S	-	-	S	I	I	0	-	S
E-18-01847-1-1	2018-01-11	equidae	veterinary	ocular	LABÉO	Pseudomonas aeruginosa	I	I	I	I	I	S	I	-	-	I	I	S	S	S	S	-	S	-	-	S	I	I	0	-	S
E-18-06283-1-1	2018-02-02	equidae	veterinary	cutaneous/wound	LABÉO	Pseudomonas aeruginosa	I	I	I	I	I	S	I	-	-	I	I	S	S	S	S	-	S	-	-	S	I	I	0	-	S
E-18-20621-1-1	2018-04-04	equidae	veterinary	respiratory	LABÉO	Pseudomonas aeruginosa	I	I	I	I	R	R	I	R	R	I	I	S	S	S	S	S	S	S	S	S	I	I	1	-	DS
E-18-32525-1-1	2018-05-22	equidae	veterinary	respiratory	LABÉO	Pseudomonas aeruginosa	I	I	I	I	I	S	I	I	R	I	I	S	S	S	R	S	R	S	S	S	I	I	1	-	DS
E-18-40793-1-1	2018-07-18	equidae	veterinary	respiratory	LABÉO	Pseudomonas aeruginosa	I	I	I	I	R	R	I	I	R	I	I	S	S	S	S	S	S	S	S	S	I	I	1	-	DS
E-18-42174-1-1	2018-07-25	equidae	veterinary	respiratory	LABÉO	Pseudomonas aeruginosa	ZIT	I	I	I	R	I	I	R	R	I	I	S	S	S	R	R	R	S	S	S	I	I	2	-	DS
E-18-43179-1-1	2018-07-31	equidae	veterinary	genital	LABÉO	Pseudomonas aeruginosa	R	R	R	R	R	R	I	R	R	I	I	S	S	S	R	R	R	I	S	S	I	R	4	MDR	S
E-18-47882-1-2	2018-09-08	equidae	veterinary	respiratory	LABÉO	Pseudomonas aeruginosa	I	I	I	I	I	S	I	-	-	I	I	S	S	S	S	-	S	-	-	S	I	I	0	-	S
E-18-48273-1-1	2018-09-11	equidae	veterinary	genital	LABÉO	Pseudomonas aeruginosa	I	I	I	I	R	R	I	R	R	I	I	S	S	S	R	R	R	S	S	S	I	I	2	-	S
E-18-51414-1-1	2018-10-01	equidae	veterinary	respiratory	LABÉO	Pseudomonas aeruginosa	R	I	I	I	I	S	I	I	R	I	I	S	S	S	R	R	R	S	S	S	I	I	2	-	DS
E-19-06470-24-3	2019-02-05	equidae	veterinary	genital	LABÉO	Pseudomonas aeruginosa	I	I	I	I	I	S	I	-	-	I	I	S	S	S	S	-	S	-	-	S	I	I	0	-	S
E-19-06506-1-4	2019-02-04	equidae	veterinary	genital	LABÉO	Pseudomonas aeruginosa	I	I	I	I	I	S	I	-	-	I	I	S	S	S	S	-	S	-	-	S	I	I	0	-	S
E-19-07057-1-2	2019-02-07	equidae	veterinary	genital	LABÉO	Pseudomonas aeruginosa	I	I	I	I	I	S	I	-	-	I	I	S	S	S	S	-	S	-	-	S	I	I	0	-	S
E-19-07293-5-2	2019-02-07	equidae	veterinary	genital	LABÉO	Pseudomonas aeruginosa	I	I	I	I	I	S	I	-	-	I	I	S	S	S	S	-	S	-	-	S	I	I	0	-	S
E-19-07988-3-1	2019-02-12	equidae	veterinary	genital	LABÉO	Pseudomonas aeruginosa	I	I	I	I	I	S	I	-	-	I	I	S	S	S	S	-	S	-	-	S	I	I	0	-	S
E-19-08872-2-3	2019-02-14	equidae	veterinary	genital	LABÉO	Pseudomonas aeruginosa	I	I	I	I	I	S	I	-	-	I	I	S	S	S	S	-	S	-	-	S	I	I	0	-	S
E-19-08881-1-2	2019-02-14	equidae	veterinary	genital	LABÉO	Pseudomonas aeruginosa	I	I	I	I	I	S	I	-	-	I	I	S	S	S	S	-	S	-	-	S	I	I	0	-	S
E-19-09295-1-2	2019-02-18	equidae	veterinary	genital	LABÉO	Pseudomonas aeruginosa	I	I	I	I	I	S	I	-	-	I	I	S	S	S	S	-	S	-	-	S	I	I	0	-	S
E-19-09371-2-3	2019-02-18	equidae	veterinary	genital	LABÉO	Pseudomonas aeruginosa	I	I	I	I	I	S	I	-	-	I	I	S	S	S	S	-	S	-	-	S	I	I	0	-	S
E-19-09371-4-2	2019-02-18	equidae	veterinary	genital	LABÉO	Pseudomonas aeruginosa	I	I	I	I	I	S	I	-	-	I	I	S	S	S	S	-	S	-	-	S	I	I	0	-	S
E-19-09745-2-1	2019-02-19	equidae	veterinary	genital	LABÉO	Pseudomonas aeruginosa	I	I	I	I	I	S	I	-	-	I	I	S	S	S	S	-	S	-	-	S	I	I	0	-	S
E-19-11232-2-1	2019-02-26	equidae	veterinary	genital	LABÉO	Pseudomonas aeruginosa	I	I	I	I	I	S	I	-	-	I	I	S	S	S	S	-	S	-	-	S	I	I	0	-	S
E-19-11782-7-2	2019-02-27	equidae	veterinary	genital	LABÉO	Pseudomonas aeruginosa	I	I	I	I	I	S	I	R	I	I	I	S	S	S	R	R	R	S	S	S	I	I	1	-	DS
E-19-11933-2-4	2019-02-28	equidae	veterinary	genital	LABÉO	Pseudomonas aeruginosa	I	I	I	I	I	S	I	-	-	I	I	S	R	S	S	-	S	-	-	S	I	I	1	-	S
E-19-12214-4-1	2019-02-27	equidae	veterinary	genital	LABÉO	Pseudomonas aeruginosa	I	I	I	I	I	S	I	-	-	I	I	S	S	S	S	-	S	-	-	S	I	I	0	-	S
E-19-12224-1-1	2019-02-28	equidae	veterinary	genital	LABÉO	Pseudomonas aeruginosa	I	I	I	I	I	S	I	-	-	I	I	S	S	S	S	-	S	-	-	S	I	I	0	-	S
E-19-12686-6-1	2019-03-04	equidae	veterinary	genital	LABÉO	Pseudomonas aeruginosa	I	I	I	I	R	S	I	R	I	I	I	S	S	S	R	S	S	R	R	R	R	R	3	MDR	S
E-19-12955-2-3	2019-03-05	equidae	veterinary	genital	LABÉO	Pseudomonas aeruginosa	I	I	I	I	I	S	I	-	-	I	I	S	S	S	S	-	S	-	-	S	I	I	0	-	S
E-19-13749-1-2	2019-03-07	equidae	veterinary	genital	LABÉO	Pseudomonas aeruginosa	I	I	I	I	I	S	I	-	-	I	I	S	S	S	S	-	S	-	-	S	I	I	0	-	S
E-19-14842-1-1	2019-03-12	equidae	veterinary	genital	LABÉO	Pseudomonas aeruginosa	I	I	I	I	I	S	I	-	-	I	I	S	S	S	S	-	S	-	-	S	I	I	0	-	S
E-19-16762-1-1	2019-03-18	equidae	veterinary	genital	LABÉO	Pseudomonas aeruginosa	I	I	I	I	I	S	I	-	-	I	I	S	S	S	S	-	S	-	-	S	I	I	0	-	S
E-19-17348-1-2	2019-03-19	equidae	veterinary	genital	LABÉO	Pseudomonas aeruginosa	I	I	I	I	I	S	I	-	-	I	I	S	S	S	S	-	S	-	-	S	I	I	0	-	S
E-19-19167-1-2	2019-03-27	equidae	veterinary	genital	LABÉO	Pseudomonas aeruginosa	I	I	I	I	I	S	I	-	-	I	I	S	S	S	S	-	S	-	-	S	I	I	0	-	S
E-19-19481-2-2	2019-03-26	equidae	veterinary	genital	LABÉO	Pseudomonas aeruginosa	I	I	I	I	I	S	I	-	-	I	I	S	S	S	S	-	S	-	-	S	I	I	0	-	S
E-19-20606-1-2	2019-04-01	equidae	veterinary	genital	LABÉO	Pseudomonas aeruginosa	I	I	I	I	I	S	I	-	-	I	I	S	S	S	S	-	S	-	-	S	I	I	0	-	S
E-19-21384-3-2	2019-04-03	equidae	veterinary	genital	LABÉO	Pseudomonas aeruginosa	I	I	I	I	R	R	I	I	R	I	I	S	S	S	S	S	S	S	S	S	I	I	1	-	S
E-19-21505-4-3	2019-04-03	equidae	veterinary	genital	LABÉO	Pseudomonas aeruginosa	I	I	I	I	I	S	I	S	I	I	I	S	S	S	S	S	S	S	S	S	I	I	0	-	DS
E-19-22001-1-2	2019-04-08	equidae	veterinary	genital	LABÉO	Pseudomonas aeruginosa	I	I	I	I	I	S	I	-	-	I	I	S	S	S	S	-	S	-	-	S	I	I	0	-	S
E-19-23849-1-1	2019-04-15	equidae	veterinary	genital	LABÉO	Pseudomonas aeruginosa	I	I	I	I	I	S	I	-	-	I	I	S	S	S	S	-	S	-	-	S	I	I	0	-	S
E-19-24183-1-2	2019-04-16	equidae	veterinary	genital	LABÉO	Pseudomonas aeruginosa	I	I	I	I	I	S	I	-	-	I	I	S	S	S	S	-	S	-	-	S	I	I	0	-	S
E-19-24333-2-2	2019-04-16	equidae	veterinary	genital	LABÉO	Pseudomonas aeruginosa	I	I	I	I	I	S	I	-	-	I	I	S	S	S	S	-	S	-	-	S	I	I	0	-	S
E-19-24620-2-2	2019-04-17	equidae	veterinary	genital	LABÉO	Pseudomonas aeruginosa	I	I	I	I	I	S	I	-	-	I	I	S	S	S	S	-	S	-	-	S	I	I	0	-	S
E-19-24745-9-3	2019-04-17	equidae	veterinary	genital	LABÉO	Pseudomonas aeruginosa	I	I	I	I	I	S	I	-	-	I	I	S	S	S	S	-	S	-	-	S	I	I	0	-	S
E-19-25649-1-1	2019-04-23	equidae	veterinary	genital	LABÉO	Pseudomonas aeruginosa	I	I	I	I	I	S	I	-	-	I	I	S	S	S	S	-	S	-	-	S	I	I	0	-	S
E-19-25871-1-1	2019-04-23	equidae	veterinary	genital	LABÉO	Pseudomonas aeruginosa	I	I	I	I	I	S	I	-	-	I	I	S	S	S	S	-	S	-	-	S	I	I	0	-	S
E-19-27889-1-1	2019-05-03	equidae	veterinary	genital	LABÉO	Pseudomonas aeruginosa	I	I	I	I	I	S	I	-	-	I	I	S	S	S	S	-	S	-	-	S	I	I	0	-	S
E-19-27987-1-3	2019-05-02	equidae	veterinary	genital	LABÉO	Pseudomonas aeruginosa	I	I	I	I	I	I	I	-	-	I	I	S	S	S	S	-	S	-	-	S	I	I	0	-	S
E-19-28860-1-2	2019-05-06	equidae	veterinary	genital	LABÉO	Pseudomonas aeruginosa	I	I	I	I	I	S	I	-	-	I	I	S	S	S	S	-	S	-	-	S	I	I	0	-	S
E-19-29787-1-1	2019-05-10	equidae	veterinary	genital	LABÉO	Pseudomonas aeruginosa	I	I	I	I	I	S	I	-	-	I	I	S	S	S	S	-	S	-	-	S	I	I	0	-	S
E-19-30814-1-2	2019-05-15	equidae	veterinary	genital	LABÉO	Pseudomonas aeruginosa	I	I	I	I	I	S	I	-	-	I	I	S	S	S	S	-	S	-	-	S	I	I	0	-	S
E-19-32403-1-1	2019-05-23	equidae	veterinary	genital	LABÉO	Pseudomonas aeruginosa	I	I	I	I	I	S	I	-	-	I	I	S	S	S	S	-	S	-	-	S	I	I	0	-	S
E-19-32867-1-1	2019-05-27	equidae	veterinary	genital	LABÉO	Pseudomonas aeruginosa	I	I	I	R	I	S	I	-	-	I	I	S	S	S	S	-	S	-	-	S	I	I	1	-	S
E-19-34520-1-2	2019-06-06	equidae	veterinary	genital	LABÉO	Pseudomonas aeruginosa	I	I	I	I	I	S	I	-	-	I	I	S	S	S	S	-	S	-	-	S	I	I	0	-	S
E-19-35167-1-4	2019-06-12	equidae	veterinary	genital	LABÉO	Pseudomonas aeruginosa	I	I	I	I	I	S	I	-	-	I	I	S	S	S	S	-	S	-	-	S	I	I	0	-	S
E-19-35979-2-1	2019-06-15	equidae	veterinary	genital	LABÉO	Pseudomonas aeruginosa	I	I	I	I	I	S	I	-	-	I	I	S	S	S	S	-	S	-	-	S	I	I	0	-	S
E-19-36365-2-3	2019-06-19	equidae	veterinary	genital	LABÉO	Pseudomonas aeruginosa	I	I	I	I	I	S	I	-	-	I	I	S	S	S	S	-	S	-	-	S	I	I	0	-	S
E-19-39885-1-1	2019-07-10	equidae	veterinary	ocular	LABÉO	Pseudomonas aeruginosa	I	I	I	I	I	S	I	R	R	R	I	S	S	S	R	R	S	I	S	S	I	R	3	MDR	S
E-19-39918-1-1	2019-07-19	equidae	veterinary	respiratory	LABÉO	Pseudomonas aeruginosa	I	I	I	I	I	S	I	R	I	I	I	S	S	S	S	S	S	S	S	S	I	I	0	-	DS
E-19-40178-1-1	2019-07-23	equidae	veterinary	genital	LABÉO	Pseudomonas aeruginosa	I	I	I	I	I	S	I	-	-	I	I	S	S	S	S	-	S	-	-	S	I	I	0	-	S
E-19-40377-1-1	2019-07-24	equidae	veterinary	genital	LABÉO	Pseudomonas aeruginosa	I	I	I	I	I	S	I	-	-	I	I	S	S	S	S	-	S	-	-	S	I	I	0	-	S
E-19-42199-1-1	2019-08-12	equidae	veterinary	respiratory	LABÉO	Pseudomonas aeruginosa	R	R	R	R	I	S	R	R	R	R	I	S	S	S	S	S	S	I	I	S	I	R	4	MDR	S
E-19-44179-1-1	2019-08-28	equidae	veterinary	genital	LABÉO	Pseudomonas aeruginosa	I	I	I	I	I	S	I	I	R	I	I	S	S	S	S	S	S	S	S	S	I	I	0	-	S
E-19-45044-2-1-S1	2019-09-06	equidae	veterinary	genital	LABÉO	Pseudomonas aeruginosa	I	I	I	I	I	S	I	-	-	I	I	S	S	S	S	-	S	-	-	S	I	I	0	-	S
E-19-46145-1-1	2019-09-11	equidae	veterinary	respiratory	LABÉO	Pseudomonas aeruginosa	R	I	I	I	I	S	I	I	R	I	I	S	S	S	R	R	R	S	S	S	I	I	2	-	DS
E-19-47030-1-4	2019-09-20	equidae	veterinary	genital	LABÉO	Pseudomonas aeruginosa	I	I	I	I	I	S	I	-	-	I	I	S	S	S	S	-	S	-	-	S	I	I	0	-	S
E-19-51993-1-5	2019-10-28	equidae	veterinary	genital	LABÉO	Pseudomonas aeruginosa	I	I	I	I	I	S	I	-	-	I	I	S	S	S	S	-	S	-	-	S	I	I	0	-	S
E-19-52481-1-1	2019-10-30	equidae	veterinary	cutaneous/wound	LABÉO	Pseudomonas aeruginosa	ZIT	ZIT	R	R	I	S	I	R	R	I	I	S	S	S	S	S	S	I	S	S	I	R	2	-	S
E-19-53777-1-1	2019-11-12	equidae	veterinary	genital	LABÉO	Pseudomonas aeruginosa	I	I	I	I	I	S	I	-	-	I	I	S	S	S	S	-	S	-	-	S	I	I	0	-	S
E-20-04575-1-2	2020-01-28	equidae	veterinary	genital	LABÉO	Pseudomonas aeruginosa	I	I	I	I	I	S	I	-	-	I	I	S	S	S	S	-	S	-	-	S	I	I	0	-	S
E-20-05679-3-1	2020-02-04	equidae	veterinary	genital	LABÉO	Pseudomonas aeruginosa	I	I	I	I	I	S	I	-	-	I	I	S	S	S	S	-	S	-	-	S	I	I	0	-	S
E-20-05803-2-2	2020-02-04	equidae	veterinary	genital	LABÉO	Pseudomonas aeruginosa	I	I	I	I	I	S	I	-	-	I	I	S	S	S	S	-	S	-	-	S	I	I	0	-	S
E-20-15715-4-1	2020-03-23	equidae	veterinary	genital	LABÉO	Pseudomonas aeruginosa	I	I	I	I	I	S	I	R	R	I	I	S	S	R	R	S	R	R	I	R	R	R	2	-	DS
E-20-19632-1-1	2020-04-18	equidae	veterinary	genital	LABÉO	Pseudomonas aeruginosa	R	R	R	R	I	S	I	-	-	I	I	S	S	S	R	-	R	-	-	R	R	R	3	MDR	S
E-20-23650-2-2	2020-05-12	equidae	veterinary	genital	LABÉO	Pseudomonas aeruginosa	I	I	I	I	I	S	I	R	R	I	I	S	S	S	S	S	S	S	S	S	I	I	0	-	DS
E-20-24277-1-1-S1	2020-05-15	equidae	veterinary	genital	LABÉO	Pseudomonas aeruginosa	I	I	I	I	I	S	I	S	R	I	I	S	S	S	R	R	R	S	S	S	I	I	1	-	DS
E-20-24660-1-3	2020-05-18	equidae	veterinary	genital	LABÉO	Pseudomonas aeruginosa	I	I	I	I	I	S	I	-	-	I	I	S	S	S	S	-	S	-	-	S	I	I	0	-	DS
E-20-25291-1-1	2020-05-22	equidae	veterinary	cutaneous/wound	LABÉO	Pseudomonas aeruginosa	I	I	I	I	I	S	I	-	-	I	I	S	S	S	S	-	S	-	-	S	I	I	0	-	S
E-20-25995-1-1	2020-05-25	equidae	veterinary	genital	LABÉO	Pseudomonas aeruginosa	I	I	I	I	I	S	I	-	-	I	I	S	S	S	S	-	S	-	-	S	I	I	0	-	S
E-20-25995-3-1	2020-05-25	equidae	veterinary	genital	LABÉO	Pseudomonas aeruginosa	I	I	I	I	I	S	I	-	-	I	I	S	S	S	S	-	S	-	-	S	I	I	0	-	S
E-20-26156-1-1	2020-05-27	equidae	veterinary	genital	LABÉO	Pseudomonas aeruginosa	I	I	I	I	I	S	I	-	-	I	I	S	S	S	S	-	S	-	-	S	I	I	0	-	S
E-20-26327-1-1	2020-05-25	equidae	veterinary	other/not specified	LABÉO	Pseudomonas aeruginosa	R	I	I	I	I	S	I	-	-	I	I	S	S	S	S	-	S	-	-	S	I	I	1	-	S
E-20-28818-1-1	2020-06-15	equidae	veterinary	genital	LABÉO	Pseudomonas aeruginosa	I	I	I	I	I	S	I	-	-	I	I	S	S	S	S	-	S	-	-	S	I	I	0	-	S
E-20-28882-1-1	2020-06-16	equidae	veterinary	genital	LABÉO	Pseudomonas aeruginosa	R	I	I	R	R	R	I	S	R	I	I	S	S	S	S	S	S	S	S	S	I	I	2	-	S
E-20-28897-1-6	2020-06-16	equidae	veterinary	genital	LABÉO	Pseudomonas aeruginosa	R	ZIT	I	I	I	S	I	-	-	I	I	S	S	S	S	-	S	-	-	S	I	I	1	-	S
E-20-29047-1-1	2020-06-16	equidae	veterinary	cutaneous/wound	LABÉO	Pseudomonas aeruginosa	I	I	I	I	I	S	I	R	R	I	I	S	S	S	R	S	S	S	S	S	I	R	2	-	S
E-20-29801-1-1	2020-06-23	equidae	veterinary	genital	LABÉO	Pseudomonas aeruginosa	I	I	I	I	I	S	I	-	-	I	I	S	S	S	S	-	S	-	-	S	I	I	0	-	S
E-20-30080-1-2	2020-06-23	equidae	veterinary	genital	LABÉO	Pseudomonas aeruginosa	I	I	I	I	I	S	I	-	-	I	I	S	S	S	S	-	S	-	-	S	I	I	0	-	S
E-20-30291-1-2	2020-06-25	equidae	veterinary	genital	LABÉO	Pseudomonas aeruginosa	I	I	I	I	I	S	I	-	-	I	I	S	S	S	S	-	S	-	-	S	I	I	0	-	S
E-20-30351-1-1	2020-06-26	equidae	veterinary	cutaneous/wound	LABÉO	Pseudomonas aeruginosa	I	I	I	I	I	S	I	-	-	I	I	S	S	S	R	-	R	-	-	S	I	I	1	-	S
E-20-30583-1-4	2020-06-29	equidae	veterinary	genital	LABÉO	Pseudomonas aeruginosa	I	I	I	I	I	S	I	-	-	I	I	S	S	S	S	-	S	-	-	S	I	I	0	-	S
E-20-30764-1-1	2020-06-30	equidae	veterinary	genital	LABÉO	Pseudomonas aeruginosa	R	R	R	R	I	I	I	-	-	R	I	S	S	S	R	-	S	-	-	S	I	R	4	MDR	S
E-20-31002-1-2	2020-07-02	equidae	veterinary	genital	LABÉO	Pseudomonas aeruginosa	I	I	I	I	I	S	I	-	-	I	I	S	S	S	S	-	S	-	-	S	I	I	0	-	S
E-20-31782-1-2	2020-07-07	equidae	veterinary	genital	LABÉO	Pseudomonas aeruginosa	I	I	I	I	I	S	I	-	-	I	I	S	S	S	S	-	S	-	-	S	I	I	0	-	S
E-20-32190-1-1	2020-07-09	equidae	veterinary	genital	LABÉO	Pseudomonas aeruginosa	I	I	I	I	I	S	I	-	-	I	I	S	S	S	S	-	S	-	-	S	I	I	0	-	S
E-20-32213-1-1	2020-07-08	equidae	veterinary	genital	LABÉO	Pseudomonas aeruginosa	I	I	I	I	I	S	I	-	-	I	I	S	S	S	S	-	S	-	-	S	I	I	0	-	S
E-20-32422-5-2	2020-07-15	equidae	veterinary	genital	LABÉO	Pseudomonas aeruginosa	I	I	I	I	I	R	I	S	R	I	I	S	S	S	S	S	S	S	S	S	I	I	1	-	S
E-20-32485-1-1	2020-07-15	equidae	veterinary	genital	LABÉO	Pseudomonas aeruginosa	I	I	I	I	I	S	I	-	-	I	I	S	S	S	S	-	S	-	-	S	I	I	0	-	S
E-20-33149-1-1	2020-07-20	equidae	veterinary	genital	LABÉO	Pseudomonas aeruginosa	I	I	I	I	I	S	I	-	-	I	I	S	S	S	S	-	S	-	-	S	I	I	0	-	S
E-20-33250-1-1	2020-07-21	equidae	veterinary	genital	LABÉO	Pseudomonas aeruginosa	I	I	I	I	I	S	I	-	-	I	I	S	S	S	S	-	S	-	-	S	I	I	0	-	S
E-20-33324-1-2	2020-07-20	equidae	veterinary	genital	LABÉO	Pseudomonas aeruginosa	I	I	I	I	I	S	I	-	-	I	I	S	S	S	S	-	S	-	-	S	I	I	0	-	S
E-20-33605-2-3	2020-07-24	equidae	veterinary	genital	LABÉO	Pseudomonas aeruginosa	I	I	I	I	I	S	I	-	-	I	I	S	S	S	S	-	S	-	-	S	I	I	0	-	S
E-20-36393-1-1	2020-08-20	equidae	veterinary	ocular	LABÉO	Pseudomonas aeruginosa	I	I	I	I	I	S	I	-	-	I	I	S	S	S	S	-	S	-	-	S	I	I	0	-	S
E-20-36914-1-1	2020-08-23	equidae	veterinary	genital	LABÉO	Pseudomonas aeruginosa	R	R	R	R	I	I	I	R	R	I	I	S	S	S	S	S	S	I	S	S	I	R	2	-	S
E-20-36945-2-1	2020-08-25	equidae	veterinary	genital	LABÉO	Pseudomonas aeruginosa	I	I	I	I	I	S	I	S	R	I	I	S	S	S	S	S	S	S	S	S	I	I	0	-	DS
E-20-37096-1-1	2020-08-24	equidae	veterinary	respiratory	LABÉO	Pseudomonas aeruginosa	I	I	I	I	I	S	I	-	-	I	I	S	S	S	S	-	S	-	-	S	I	I	0	-	S
E-20-37782-1-2	2020-09-02	equidae	veterinary	respiratory	LABÉO	Pseudomonas aeruginosa	I	I	I	I	I	S	I	-	-	I	I	S	S	S	R	-	S	-	-	S	I	I	1	-	S
E-96-Anses-1	1996--	equidae	veterinary	necropsy	Anses	Pseudomonas aeruginosa	I	I	R	R	I	S	I	I	R	I	I	S	S	S	S	S	S	I	S	S	I	R	2	-	S
E-97-Anses-2	1997--	equidae	veterinary	necropsy	Anses	Pseudomonas aeruginosa	I	I	I	I	I	S	I	-	-	I	I	S	S	S	S	-	S	-	-	S	I	I	0	-	S
E-98-Anses-3	1998--	equidae	veterinary	necropsy	Anses	Pseudomonas aeruginosa	I	I	I	I	I	S	I	-	-	I	I	S	S	S	S	-	S	-	-	S	I	I	0	-	S
E-99-Anses-4	1998--	equidae	veterinary	necropsy	Anses	Pseudomonas aeruginosa	I	I	I	I	I	S	I	-	-	I	I	S	S	S	S	-	S	-	-	S	I	I	0	-	S
E-99-Anses-5	1999--	equidae	veterinary	necropsy	Anses	Pseudomonas aeruginosa	I	I	I	I	I	S	I	-	-	I	I	S	S	S	S	-	S	-	-	S	I	I	0	-	S
E-99-Anses-7	1999--	equidae	veterinary	other/not specified	Anses	Pseudomonas aeruginosa	I	I	I	I	I	S	I	-	-	I	I	S	S	S	S	-	S	-	-	S	I	I	0	-	S
F-20-12619-1-1	2020-03-06	feline	veterinary	digestive	LABÉO	Pseudomonas aeruginosa	I	I	I	I	I	S	I	S	R	I	I	S	S	S	S	S	S	S	S	S	I	I	0	-	DS
F-20-32054-2-1	2020-07-09	feline	veterinary	auricular	LABÉO	Pseudomonas aeruginosa	I	I	I	I	I	S	I	S	R	I	I	S	S	S	S	S	S	S	S	S	I	I	0	-	DS
PA14	1970--	human	reference	cutaneous/wound	CIP	Pseudomonas aeruginosa	I	I	I	I	I	S	I	-	-	I	I	S	S	S	S	S	S	-	-	S	I	I	0	-	S
PAO1	1954--	human	reference	cutaneous/wound	CIP	Pseudomonas aeruginosa	-	I	I	I	I	S	I	-	-	I	I	S	S	S	S	S	S	-	-	S	I	I	0	-	S

## Sheet: Part2_panel_genomic_char_n41+4
Legend:
S	Susceptible, standard dose
I	Susceptible, increased exposure
R	Resistant
MDR	Multidrug-resistant, resistance to 3-4 classes of antibiotics tested
XDR	Extensively drug-resistant, resistance to 5-6 classes of antibiotics tested
PDR	Pandrug-resistant, resistance to all classes of antibiotics (n=7) tested
N/f	Not found
$	Clinical evidence suggests that infections due to strains with a fosfomycin MIC ≤ 128 mg/L (E-COFF) or diameters ≥ 12 mm, could be treated with fosfomycin. Strains that have a diameter of 6 mm around the disc fosfomycin loaded at 200 μg are categorized as "resistant." (EUCAST, 2021)
*	As for these veterinary antibiotics cut-offs were not available for the CASFM / EUCAST : Société Française de Microbiologie, recommandations vétérinaires édition 2021, the CASFM : Société Française de Microbiologie, recommandations vétérinaires édition 2013 was used.
**	Cut-offs according to CASFM : Société Française de Microbiologie, recommandations vétérinaires édition 2013.
***	Cut-offs are not available for EUCAST V1.0 2021, use of V2.0 2019
#	Does not include the veterinary antibiotics ceftiofur, cefquinome, enrofloxacin and marbofloxacin
Abbreviations:
Agence nationale de sécurité sanitaire de l’alimentation, de l’environnement et du travail (Anses), American Type Culture Collection (ATCC), amikacin (AKN ), aztreonam (ATM), bovine (B), canine (C), cefepime (FEP), cefquinome (CEQ), ceftazidime (CZD), ceftiofur (XNL), ceftolozane-tazobactam (CLT), ciprofloxacin (CIP ), decreased susceptibility (DS), didecyldimethylammonium chloride (DDAC), enrofl…
									genomic characterization													antimicrobial phenotype
									typing		Antimicrobial resistance associated genes and resistance-associated point mutations											antibiotics																								disinfectant
NCBI BioSample	NCBI Assembly	strain number	sampling date (yyyy-mm-dd)	strain origin	context	type of sampling	correspondent	species identification (MALDI-TOF and/or WGS)	serotype	sequence type	beta-lactams	aminoglycosides	sulfonamides	trimethoprim	fosfomycin	phenicols	quinolones	quinolones point mutation	fluoroquinolones	tetracycline	quaternary ammonium	PIL	PTZ	TIC	TCC	IPM	MEM	ATM	CEQ*	XNL*	FEP	CZD	CLT	FOS $	AKN**	GMN**	NTM***	TMN	ENR*	MAR*	CIP**	CIP	LVX	number of antibiotic classes with at least one resistance #	MDR/ XDR/ PDR	DDAC
SAMN31034227	GCA_025791735.1	A-19-45466-1-3	2019-09-10	equidae	veterinary	genital	LABÉO	Pseudomonas aeruginosa	O1	1238	blaPDC-8_blaOXA	aph(3')-IIb	-	-	fosA	catB7	-	-	-	-	-	I	I	I	I	I	S	I	I	R	I	I	S	S	S	S	S	S	S	S	S	I	I	0	-	S
-	-	ATCC15442	1977--	environmental	reference	waterer	N/a	Pseudomonas aeruginosa	O1	252	blaPDC-3_blaOXA-486	aph(3')-IIb	-	-	fosA	catB7	-	-	crpP	-	-	I	I	I	I	I	S	I	-	-	I	I	S	S	S	S	S	S	-	-	S	I	I	0	-	S
-	-	ATCC27853	1971--	human	reference	blood culture/catheter	N/a	Pseudomonas aeruginosa	O6	155	blaPDC-5_blaOXA-396	aph(3')-IIb	-	-	fosA	catB7	-	-	crpP	-	-	I	I	I	I	I	S	I	-	-	I	I	S	S	S	S	S	S	-	-	S	I	I	0	-	S
SAMN31034203	GCA_025791395.1	B-20-37098-1-1	2020-08-26	bovine	veterinary	other/not specified	LABÉO	Pseudomonas aeruginosa	O6	2683	blaPDC-3_blaOXA-486	aph(3')-IIb	-	-	fosA	catB7	-	-	crpP	-	-	I	I	I	I	I	S	I	S	R	I	I	S	S	S	S	S	S	S	S	S	I	I	0	-	S
SAMN31034206	GCA_025792175.1	C-17-60051-1-1-S2	2017-12-04	canine	veterinary	auricular	LABÉO	Pseudomonas aeruginosa	O11	162	blaPDC-31_blaOXA	aph(3')-IIb	-	-	fosA	catB7	-	parE_A473V	crpP	-	-	R	R	R	R	I	R	I	R	R	R	I	S	S	S	S	S	S	R	R	R	R	R	4	MDR	S
SAMN31034207	GCA_025791345.1	C-18-17679-1-1	2018-03-23	canine	veterinary	auricular	LABÉO	Pseudomonas aeruginosa	O6	260	blaPDC-3_blaOXA-904	aph(3')-IIb	-	-	fosA	catB7	-	-	-	-	-	I	I	I	I	I	I	I	R	R	I	I	S	S	S	S	S	S	S	S	S	I	R	1	-	S
SAMN31034209	GCA_025792235.1	C-18-47459-1-1	2018-09-06	canine	veterinary	cutaneous/wound	LABÉO	Pseudomonas aeruginosa	O6	1007	blaPDC-1_blaOXA-494	aph(3')-IIb	-	-	fosA	catB7	-	-	-	-	-	ZIT	I	I	I	R	R	I	R	R	I	I	S	S	S	R	S	S	I	S	S	I	R	3	MDR	S
SAMN31034205	GCA_025791755.1	C-18-47465-1-1	2018-09-05	canine	veterinary	auricular	LABÉO	Pseudomonas aeruginosa	O1	3314	blaPDC-133_blaOXA-902	aph(3')-IIb	-	-	fosA	catB7	-	-	-	-	-	ZIT	I	I	I	I	I	I	R	R	R	I	S	S	R	R	R	R	I	S	S	I	R	3	MDR	S
SAMN31034204	GCA_025791675.1	C-19-49802-1-1	2019-10-10	canine	veterinary	ocular	LABÉO	Pseudomonas aeruginosa	O11	309	blaPDC-19a_blaOXA-1035	aph(3')-IIb	-	-	fosA	catB7	-	-	-	-	-	I	I	I	I	I	S	I	I	R	I	I	S	S	S	S	S	S	S	S	S	I	I	0	-	DS
SAMN31034208	GCA_025792295.1	C-19-50802-1-1	2019-10-18	canine	veterinary	auricular	LABÉO	Pseudomonas aeruginosa	O1	252	blaPDC-3_blaOXA-486	aph(3')-IIb	-	-	fosA	catB7	-	-	crpP	-	-	R	R	R	R	I	I	R	R	R	I	I	S	S	S	S	S	S	I	S	S	I	R	3	MDR	S
SAMN31034210	GCA_025791315.1	C-20-17490-1-1	2020-04-03	canine	veterinary	genital	LABÉO	Pseudomonas aeruginosa	O6	261	blaPDC-67_blaOXA-396	aph(3')-IIb	-	-	fosA	catB7	-	-	-	-	-	ZIT	I	I	R	I	R	I	R	R	I	I	S	S	S	S	S	S	I	S	S	I	R	3	MDR	S
SAMN31034228	GCA_025791495.1	E-02-Anses-9	2002--	equidae	veterinary	other/not specified	Anses	Pseudomonas aeruginosa	O5	3719	blaPDC-56_blaOXA_blaCARB-2	aph(3')-IIb_aph(3'')-Ib_aph(6)-Id_aac(6')-Ib4	sul1	-	fosA	catB2_catB7_cmx_floR2	-	-	-	tet(G)	qacEdelta1	R	R	R	R	I	S	I	R	R	I	I	S	S	S	R	R	R	S	S	S	I	R	3	MDR	S
SAMN31034236	GCA_025791355.1	E-17-45581-1-1	2017-08-25	equidae	veterinary	cutaneous/wound	LABÉO	Pseudomonas aeruginosa	O6	1239	blaPDC-5_blaOXA-851	aph(3')-IIb	-	-	fosA	catB7	-	-	-	-	-	R	R	R	R	R	I	I	R	R	I	I	S	S	S	R	R	S	S	S	S	I	I	3	MDR	S
SAMN31034221	GCA_025791715.1	E-17-55303-1-1	2017-11-02	equidae	veterinary	cutaneous/wound	LABÉO	Pseudomonas aeruginosa	O10	253	blaPDC-34_blaOXA-488	aph(3')-IIb_aph(3')-Ia_aph(3'')-Ib_aph(4)-Ia_aph(6)-Id_aac(3)-IVa	-	-	fosA	catB7	-	-	crpP	-	-	I	I	I	I	I	S	I	R	R	I	I	S	S	S	R	R	R	S	S	S	I	I	1	-	DS
SAMN31034229	GCA_025791515.1	E-17-58798-1-1	2017-11-24	equidae	veterinary	respiratory	LABÉO	Pseudomonas aeruginosa	O5	655	blaPDC-16_blaOXA-904	aph(3')-IIb_aph(3'')-Ib_aph(6)-Id_ant(2'')-Ia_aadA2	sul1	-	fosA	catB7_cmlA10	-	-	-	-	qacEdelta1_qacL	I	I	I	I	I	S	I	S	R	I	I	S	S	S	R	S	R	S	S	S	I	I	1	-	DS
SAMN31034231	GCA_025791325.1	E-18-20621-1-1	2018-04-04	equidae	veterinary	respiratory	LABÉO	Pseudomonas aeruginosa	O6	395	blaPDC-8_blaOXA-905	aph(3')-IIb	-	-	fosA	catB7	-	-	crpP	-	-	I	I	I	I	R	R	I	R	R	I	I	S	S	S	S	S	S	S	S	S	I	I	1	-	DS
SAMN31034230	GCA_025791415.1	E-18-32525-1-1	2018-05-22	equidae	veterinary	respiratory	LABÉO	Pseudomonas aeruginosa	O5	655	blaPDC-16_blaOXA-904	aph(3')-IIb_aph(3'')-Ib_aph(6)-Id_ant(2'')-Ia_aadA2	sul1	-	fosA	catB7_cmlA10	-	-	-	-	qacEdelta1_qacL	I	I	I	I	I	S	I	I	R	I	I	S	S	S	R	S	R	S	S	S	I	I	1	-	DS
SAMN31034232	GCA_025791295.1	E-18-40793-1-1	2018-07-18	equidae	veterinary	respiratory	LABÉO	Pseudomonas aeruginosa	O6	395	blaPDC-8_blaOXA-905	aph(3')-IIb	-	-	fosA	catB7	-	-	crpP	-	-	I	I	I	I	R	R	I	I	R	I	I	S	S	S	S	S	S	S	S	S	I	I	1	-	DS
SAMN31034234	GCA_025791265.1	E-18-42174-1-1	2018-07-25	equidae	veterinary	respiratory	LABÉO	Pseudomonas aeruginosa	O6	233	blaPDC-3_blaOXA-486	aph(3')-IIb_aac(3)-VIa_aadA1	sul1	-	fosA	catB7	-	-	crpP	-	qacEdelta1	ZIT	I	I	I	R	I	I	R	R	I	I	S	S	S	R	R	R	S	S	S	I	I	2	-	DS
SAMN31034239	GCA_025791215.1	E-18-43179-1-1	2018-07-31	equidae	veterinary	genital	LABÉO	Pseudomonas aeruginosa	O6	155	blaPDC-5_blaOXA-396	aph(3')-IIb_aph(4)-Ia_aac(3)-IVa	-	-	fosA	catB7	-	-	crpP	-	-	R	R	R	R	R	R	I	R	R	I	I	S	S	S	R	R	R	I	S	S	I	R	4	MDR	S
SAMN31034240	GCA_025791255.1	E-18-48273-1-1	2018-09-11	equidae	veterinary	genital	LABÉO	Pseudomonas aeruginosa	O6	179	blaPDC-8_blaOXA-396	aph(3')-IIb_aph(4)-Ia_aac(3)-IVa	-	-	fosA	catB7	-	-	crpP	-	-	I	I	I	I	R	R	I	R	R	I	I	S	S	S	R	R	R	S	S	S	I	I	2	-	S
SAMN31034214	GCA_025792185.1	E-18-51414-1-1	2018-10-01	equidae	veterinary	respiratory	LABÉO	Pseudomonas aeruginosa	O11	309	blaPDC-19a_blaOXA-2_blaOXA-1035	aph(3')-IIb_aph(3')-XV_aph(3'')-Ib_aph(6)-Id_aac(6')-Ib'	-	-	fosA	catB7	-	-	-	-	qacG2	R	I	I	I	I	S	I	I	R	I	I	S	S	S	R	R	R	S	S	S	I	I	2	-	DS
SAMN31034222	GCA_025791225.1	E-19-11782-7-2	2019-02-27	equidae	veterinary	genital	LABÉO	Pseudomonas aeruginosa	O6	395	blaPDC-8_blaOXA-905	aph(3')-IIb_aph(3')-Ia_aph(3'')-Ib_aph(4)-Ia_aph(6)-Id_aac(3)-IVa	-	-	fosA	catB7	-	-	crpP	-	-	I	I	I	I	I	S	I	R	I	I	I	S	S	S	R	R	R	S	S	S	I	I	1	-	DS
SAMN31034213	GCA_025792215.1	E-19-12686-6-1	2019-03-04	equidae	veterinary	genital	LABÉO	Pseudomonas aeruginosa	O11	200	blaPDC-133_blaOXA-902	aph(3')-IIb	-	-	fosA	catB7	-	-	crpP	-	-	I	I	I	I	R	S	I	R	I	I	I	S	S	S	R	S	S	R	R	R	R	R	3	MDR	S
SAMN31034219	GCA_025791455.1	E-19-21384-3-2	2019-04-03	equidae	veterinary	genital	LABÉO	Pseudomonas aeruginosa	O5	3709	blaPDC_blaOXA	aph(3')-IIb	-	-	fosA	catB7	-	-	crpP	-	-	I	I	I	I	R	R	I	I	R	I	I	S	S	S	S	S	S	S	S	S	I	I	1	-	S
SAMN31034215	GCA_025791615.1	E-19-21505-4-3	2019-04-03	equidae	veterinary	genital	LABÉO	Pseudomonas aeruginosa	O11	235	blaPDC-35_blaOXA-488	aph(3')-IIb_aadA6	sul1	-	fosA	catB7	-	-	crpP	-	qacEdelta1_qacG2	I	I	I	I	I	S	I	S	I	I	I	S	S	S	S	S	S	S	S	S	I	I	0	-	DS
SAMN31034212	GCA_025791645.1	E-19-39885-1-1	2019-07-10	equidae	veterinary	ocular	LABÉO	Pseudomonas aeruginosa	O11	3016	blaPDC-167_blaOXA-902	aph(3')-IIb	-	-	fosA	catB7	-	-	crpP	-	-	I	I	I	I	I	S	I	R	R	R	I	S	S	S	R	R	S	I	S	S	I	R	3	MDR	S
SAMN31034224	GCA_025791195.1	E-19-39918-1-1	2019-07-19	equidae	veterinary	respiratory	LABÉO	Pseudomonas aeruginosa	O6	395	blaPDC-8_blaOXA-905	aph(3')-IIb	-	-	fosA	catB7	-	-	crpP	-	-	I	I	I	I	I	S	I	R	I	I	I	S	S	S	S	S	S	S	S	S	I	I	0	-	DS
SAMN31034235	GCA_025791105.1	E-19-42199-1-1	2019-08-12	equidae	veterinary	respiratory	LABÉO	Pseudomonas aeruginosa	O9	2123	blaPDC-3_blaOXA-395	aph(3')-IIb	-	-	fosA	catB7	-	-	crpP	-	-	R	R	R	R	I	S	R	R	R	R	I	S	S	S	S	S	S	I	I	S	I	R	4	MDR	S
SAMN31034237	GCA_025791635.1	E-19-44179-1-1	2019-08-28	equidae	veterinary	genital	LABÉO	Pseudomonas aeruginosa	O11	170	blaPDC-3_blaOXA-847	aph(3')-IIb	-	-	fosA	catB7	-	-	crpP	-	-	I	I	I	I	I	S	I	I	R	I	I	S	S	S	S	S	S	S	S	S	I	I	0	-	S
SAMN31034220	GCA_025791595.1	E-19-46145-1-1	2019-09-11	equidae	veterinary	respiratory	LABÉO	Pseudomonas aeruginosa	O11	309	blaPDC-19a_blaOXA-2_blaOXA-1035	aph(3')-IIb_aph(3')-XV_aph(3'')-Ib_aph(6)-Id_aac(6')-Ib'	-	-	fosA	catB7	-	-	-	-	qacG2	R	I	I	I	I	S	I	I	R	I	I	S	S	S	R	R	R	S	S	S	I	I	2	-	DS
SAMN31034211	GCA_025791575.1	E-19-52481-1-1	2019-10-30	equidae	veterinary	cutaneous/wound	LABÉO	Pseudomonas aeruginosa	O11	3244	blaPDC_blaOXA-486	aph(3')-IIb	-	-	fosA	catB7	-	-	crpP	-	-	ZIT	ZIT	R	R	I	S	I	R	R	I	I	S	S	S	S	S	S	I	S	S	I	R	2	-	S
SAMN31034216	GCA_025791555.1	E-20-15715-4-1	2020-03-23	equidae	veterinary	genital	LABÉO	Pseudomonas aeruginosa	O11	235	blaPDC-35_blaOXA-488	aph(3')-IIb_aph(3')-VIa_aac(6')-Ib_ant(2'')-Ia_aadA6	sul1	-	fosA	catB7_cmx	qnrVC1	-	crpP	tmexC_tmexD_toprJ1	qacEdelta1	I	I	I	I	I	S	I	R	R	I	I	S	S	R	R	S	R	R	I	R	R	R	2	-	DS
SAMN31034223	GCA_025791095.1	E-20-23650-2-2	2020-05-12	equidae	veterinary	genital	LABÉO	Pseudomonas aeruginosa	O6	395	blaPDC-8_blaOXA-905	aph(3')-IIb_aph(3')-Ia_aph(3'')-Ib_aph(6)-Id	-	-	fosA	catB7	-	-	crpP	-	-	I	I	I	I	I	S	I	R	R	I	I	S	S	S	S	S	S	S	S	S	I	I	0	-	DS
SAMN31034233	GCA_025791145.1	E-20-24277-1-1-S1	2020-05-15	equidae	veterinary	genital	LABÉO	Pseudomonas aeruginosa	O6	395	blaPDC-8_blaOXA-905	aph(3')-IIb_aac(6')-Ib4_aadA1_aadA2	sul1	-	fosA	catB7_cmlA1	-	-	crpP	-	qacEdelta1	I	I	I	I	I	S	I	S	R	I	I	S	S	S	R	R	R	S	S	S	I	I	1	-	DS
SAMN31034217	GCA_025791465.1	E-20-28882-1-1	2020-06-16	equidae	veterinary	genital	LABÉO	Pseudomonas aeruginosa	O5	3709	blaPDC_blaOXA	aph(3')-IIb	-	-	fosA	catB7	-	-	crpP	-	-	R	I	I	R	R	R	I	S	R	I	I	S	S	S	S	S	S	S	S	S	I	I	2	-	S
SAMN31034226	GCA_025791125.1	E-20-29047-1-1	2020-06-16	equidae	veterinary	cutaneous/wound	LABÉO	Pseudomonas aeruginosa	O6	483	blaPDC-5_blaOXA-50	aph(3')-IIb	-	-	fosA	catB7	-	-	-	-	-	I	I	I	I	I	S	I	R	R	I	I	S	S	S	R	S	S	S	S	S	I	R	2	-	S
SAMN31034218	GCA_025791435.1	E-20-32422-5-2	2020-07-15	equidae	veterinary	genital	LABÉO	Pseudomonas aeruginosa	O5	3709	blaPDC_blaOXA	aph(3')-IIb	-	-	fosA	catB7	-	-	crpP	-	-	I	I	I	I	I	R	I	S	R	I	I	S	S	S	S	S	S	S	S	S	I	I	1	-	S
SAMN31034238	GCA_025792275.1	E-20-36914-1-1	2020-08-23	equidae	veterinary	genital	LABÉO	Pseudomonas aeruginosa	O1	27	blaPDC-15_blaOXA-494	aph(3')-IIb	-	-	fosA	catB7	-	-	crpP	-	-	R	R	R	R	I	I	I	R	R	I	I	S	S	S	S	S	S	I	S	S	I	R	2	-	S
SAMN31034241	GCA_025791115.1	E-20-36945-2-1	2020-08-25	equidae	veterinary	genital	LABÉO	Pseudomonas aeruginosa	O6	1337	blaPDC-5_blaOXA-50	aph(3')-IIb	-	-	fosA	catB7	-	-	crpP	-	-	I	I	I	I	I	S	I	S	R	I	I	S	S	S	S	S	S	S	S	S	I	I	0	-	DS
SAMN31034225	GCA_025791525.1	E-96-Anses-1	1996--	equidae	veterinary	necropsy	Anses	Pseudomonas aeruginosa	O3	840	blaPDC-24_blaOXA-486	aph(3')-IIb	-	-	fosA	catB7	-	-	-	-	-	I	I	R	R	I	S	I	I	R	I	I	S	S	S	S	S	S	I	S	S	I	R	2	-	S
SAMN31034243	GCA_025791695.1	F-20-12619-1-1	2020-03-06	feline	veterinary	digestive	LABÉO	Pseudomonas aeruginosa	O10	253	blaPDC-34_blaOXA-488	aph(3')-IIb	-	-	fosA	catB7	-	-	crpP	-	-	I	I	I	I	I	S	I	S	R	I	I	S	S	S	S	S	S	S	S	S	I	I	0	-	DS
SAMN31034242	GCA_025792225.1	F-20-32054-2-1	2020-07-09	feline	veterinary	auricular	LABÉO	Pseudomonas aeruginosa	O11	309	blaPDC-19a_blaOXA-1035	aph(3')-IIb	-	-	fosA	catB7	-	-	crpP	-	-	I	I	I	I	I	S	I	S	R	I	I	S	S	S	S	S	S	S	S	S	I	I	0	-	DS
-	-	PA14	1970--	human	reference	cutaneous/wound	N/a	Pseudomonas aeruginosa	O10	253	blaPDC-34_blaOXA-488	aph(3')-IIb	-	-	fosA	catB7	-	-	crpP	-	-	I	I	I	I	I	S	I	-	-	I	I	S	S	S	S	S	S	-	-	S	I	I	0	-	S
-	-	PAO1	1954--	human	reference	cutaneous/wound	N/a	Pseudomonas aeruginosa	O5	549	blaPDC-1_blaOXA-50	aph(3')-IIb	-	-	fosA	catB7	-	-	-	-	-	-	I	I	I	I	S	I	-	-	I	I	S	S	S	S	S	S	-	-	S	I	I	0	-	S
