# Supplementary material for: Antimicrobial Resistance and Genetic Diversity of Pseudomonas aeruginosa Strains Isolated from Equine and Other Veterinary Samples
Source: Pathogens. 2022 Dec 30;12(1):64. doi: 10.3390/pathogens12010064 (PMC9867525; doi:10.3390/pathogens12010064)
Supplement: Supplementary file 1 [file pathogens-12-00064-s001.zip › Table S2.xlsx]

## Sheet: Figure2_AMR_genes
								Aminoglycosides										Beta-lactams																															Sulfonamide
			Serotype	Sequence type	Carbapenem resistance	MDR/ XDR/ PDR	DDAC decreased susceptibility	aph(3')-IIb/ -Ia/ -VIa/ -XV	aph(3'')-Ib	aph(4)-Ia	aph(6)-Id	aac(3)-IVa/ -VIa	aac(6')-Ib/ -Ib'/ -Ib4	ant(2'')-Ia	aadA1	aadA2	aadA6	blaPDC-like	blaPDC-1	blaPDC-3	blaPDC-5	blaPDC-8	blaPDC-15	blaPDC-16	blaPDC-19a	blaPDC-24	blaPDC-31	blaPDC-34	blaPDC-35	blaPDC-56	blaPDC-67	blaPDC-133	blaPDC-167	blaOXA-like	blaOXA-2	blaOXA-50	blaOXA-395	blaOXA-396	blaOXA-486	blaOXA-488	blaOXA-494	blaOXA-847	blaOXA-851	blaOXA-902	blaOXA-904	blaOXA-905	blaOXA-1035	blaCARB-2	sul1
		Distribution (n)	-	-	-	-	-	45	8	4	8	5	5	3	2	3	2	4	2	7	5	8	1	2	4	1	1	3	2	1	1	2	1	6	2	3	1	4	6	5	2	1	1	3	3	6	4	1	7
		Frequency (%)	-	-	-	-	-	100	17.7778	8.88889	17.7778	11.1111	11.1111	6.66667	4.44444	6.66667	4.44444	8.88889	4.44444	15.5556	11.1111	17.7778	2.22222	4.44444	8.88889	2.22222	2.22222	6.66667	4.44444	2.22222	2.22222	4.44444	2.22222	13.3333	4.44444	6.66667	2.22222	8.88889	13.3333	11.1111	4.44444	2.22222	2.22222	6.66667	6.66667	13.3333	8.88889	2.22222	15.5556
		C-19-49802-1-1	O11	309			D	IIb																	blaPDC-19a[ALLELEX,100.00,100.0]																						blaOXA-1035[ALLELEX,100.00,100.0]
		E-19-52481-1-1		3244				IIb										blaPDC[BLASTX, 99.75,100]																					blaOXA-486[ALLELEX,100.00,100]
		E-19-39885-1-1		3016		MDR		IIb																									blaPDC-167[ALLELEX,100.00,100]											blaOXA-902[ALLELEX,100.00,100]
		C-18-47465-1-1	O1	3314		MDR		IIb																								blaPDC-133[ALLELEX,100.00,100]												blaOXA-902[ALLELEX,100.00,100]
		E-19-12686-6-1	O11	200	R	MDR		IIb																								blaPDC-133[ALLELEX,100.00,100]												blaOXA-902[ALLELEX,100.00,100]
		F-20-32054-2-1		309			D	IIb																	blaPDC-19a[ALLELEX,100.00,100.0]																						blaOXA-1035[ALLELEX,100.00,100.0]
		E-18-51414-1-1					D	IIb/XV	aph(3'')-Ib[EXACTX,100.00,100.0]		aph(6)-Id[EXACTX,100.00,100.0]		Ib'												blaPDC-19a[ALLELEX,100.00,100.0]										blaOXA-2[ALLELEX,100.00,100.0]												blaOXA-1035[ALLELEX,100.00,100.0]
		E-19-21505-4-3		235			D	IIb									aadA6[EXACTX,100.00,100]												blaPDC-35[ALLELEX,100.00,100]											blaOXA-488[ALLELEX,100.00,100]									sul1[EXACTX,100.00,100]
		E-20-15715-4-1					D	IIb/VIa					Ib	ant(2'')-Ia[EXACTX,100.00,100]			aadA6[EXACTX,100.00,100]												blaPDC-35[ALLELEX,100.00,100]											blaOXA-488[ALLELEX,100.00,100]									sul1[EXACTX,100.00,100]
		E-20-28882-1-1	O5	3709	R			IIb										blaPDC[BLASTX, 99.24,100]																blaOXA[BLASTX, 99.62,100]
		E-20-32422-5-2			R			IIb										blaPDC[BLASTX, 99.24,100]																blaOXA[BLASTX, 99.62,100]
		E-19-21384-3-2			R			IIb										blaPDC[BLASTX, 99.24,100]																blaOXA[BLASTX, 99.62,100]
		E-19-46145-1-1	O11	309			D	IIb/XV	aph(3'')-Ib[EXACTX,100.00,100.0]		aph(6)-Id[EXACTX,100.00,100.0]		Ib'												blaPDC-19a[ALLELEX,100.00,100.0]										blaOXA-2[ALLELEX,100.00,100.0]												blaOXA-1035[ALLELEX,100.00,100.0]
		E-17-55303-1-1	O10	253			D	IIb/Ia	aph(3'')-Ib[EXACTX,100.00,100.0]	aph(4)-Ia[EXACTX,100.00,100.0]	aph(6)-Id[EXACTX,100.00,100.0]	IVa																blaPDC-34[ALLELEX,100.00,100.0]												blaOXA-488[ALLELEX,100.00,100.0]
		PA14						IIb																				blaPDC-34[ALLELEX,100.00,100]												blaOXA-488[ALLELEX,100.00,100]
		F-20-12619-1-1					D	IIb																				blaPDC-34[ALLELEX,100.00,100.0]												blaOXA-488[ALLELEX,100.00,100.0]
		E-19-11782-7-2	O6	395			D	IIb/Ia	aph(3'')-Ib[EXACTX,100.00,100.0]	aph(4)-Ia[EXACTX,100.00,100.0]	aph(6)-Id[EXACTX,100.00,100.0]	IVa										blaPDC-8[ALLELEX,100.00,100.0]																								blaOXA-905[ALLELEX,100.00,100.0]
		E-20-23650-2-2					D	IIb/Ia	aph(3'')-Ib[EXACTX,100.00,100.0]		aph(6)-Id[EXACTX,100.00,100.0]											blaPDC-8[ALLELEX,100.00,100.0]																								blaOXA-905[ALLELEX,100.00,100.0]
		E-19-39918-1-1					D	IIb														blaPDC-8[ALLELEX,100.00,100.0]																								blaOXA-905[ALLELEX,100.00,100.0]
		C-17-60051-1-1-s2	O11	162	R	MDR		IIb																			blaPDC-31[ALLELEX,100.00,100.00]							blaOXA[BLASTX, 99.24,100.00]
		E-96-Anses-1	O3	840				IIb																		blaPDC-24[ALLELEX,100.00,100]													blaOXA-486[ALLELEX,100.00,100]
		E-20-29047-1-1	O6	483				IIb													blaPDC-5[ALLELEX,100.00,100]															blaOXA-50[ALLELEX,100.00,100]
		A-19-45466-1-3	O1	1238				IIb														blaPDC-8[ALLELEX,100.00,100.00]												blaOXA[BLASTX, 99.62,100.00]
		E-02-Anses-9	O5	3719		MDR		IIb	aph(3'')-Ib[EXACTX,100.00,100.00]		aph(6)-Id[EXACTX,100.00,100.00]		Ib4																	blaPDC-56[ALLELEX,100.00,100.00]				blaOXA[BLASTX, 99.62,100.00]														blaCARB-2[ALLELEX,100.00,100.00]	sul1[PARTIAL_CONTIG_ENDX,100.00, 63.08]
		E-17-58798-1-1		655			D	IIb	aph(3'')-Ib[EXACTX,100.00,100]		aph(6)-Id[EXACTX,100.00,100]			ant(2'')-Ia[EXACTX,100.00,100]		aadA2[EXACTX,100.00,100]								blaPDC-16[ALLELEX,100.00,100]																					blaOXA-904[ALLELEX,100.00,100]				sul1[EXACTX,100.00,100]
		E-18-32525-1-1					D	IIb	aph(3'')-Ib[EXACTX,100.00,100]		aph(6)-Id[EXACTX,100.00,100]			ant(2'')-Ia[EXACTX,100.00,100]		aadA2[EXACTX,100.00,100]								blaPDC-16[ALLELEX,100.00,100]																					blaOXA-904[ALLELEX,100.00,100]				sul1[EXACTX,100.00,100]
		E-18-20621-1-1	O6	395	R		D	IIb														blaPDC-8[ALLELEX,100.00,100.0]																								blaOXA-905[ALLELEX,100.00,100.0]
		E-18-40793-1-1			R		D	IIb														blaPDC-8[ALLELEX,100.00,100.0]																								blaOXA-905[ALLELEX,100.00,100.0]
		E-20-24277-1-1-s1					D	IIb					Ib4		aadA1[EXACTX,100.00,100.0]	aadA2[EXACTX,100.00,100.0]						blaPDC-8[ALLELEX,100.00,100.0]																								blaOXA-905[ALLELEX,100.00,100.0]			sul1[EXACTX,100.00,100.0]
		E-18-42174-1-1		233	R		D	IIb				VIa			aadA1[EXACTX,100.00,100.00]					blaPDC-3[ALLELEX,100.00,100.00]																			blaOXA-486[ALLELEX,100.00,100.00]										sul1[EXACTX,100.00,100.00]
		B-20-37098-1-1		2683				IIb												blaPDC-3[ALLELEX,100.00,100]																			blaOXA-486[ALLELEX,100.00,100]
		E-19-42199-1-1	O9	2123		MDR		IIb												blaPDC-3[ALLELEX,100.00,100]																	blaOXA-395[ALLELEX,100.00,100]
		E-17-45581-1-1	O6	1239	R	MDR		IIb													blaPDC-5[ALLELEX,100.00,100]																						blaOXA-851[ALLELEX,100.00,100]
		C-18-17679-1-1		260				IIb												blaPDC-3[ALLELEX,100.00,100]																									blaOXA-904[ALLELEX,100.00,100]
		E-19-44179-1-1	O11	170				IIb												blaPDC-3[ALLELEX,100.00,100.00]																						blaOXA-847[ALLELEX,100.00,100.00]
		PAO1	O5	549				IIb											blaPDC-1[ALLELEX,100,100]																	blaOXA-50[ALLELEX,100,100]
		C-19-50802-1-1	O1	252		MDR		IIb												blaPDC-3[ALLELEX,100.00,100.00]																			blaOXA-486[ALLELEX,100.00,100.00]
		ATCC15442						IIb												blaPDC-3[ALLELEX,100.00,100.00]																			blaOXA-486[ALLELEX,100.00,100.00]
		E-20-36914-1-1		27				IIb															blaPDC-15[ALLELEX,100.00,100]																		blaOXA-494[ALLELEX,100.00,100]
		C-18-47459-1-1	O6	1007	R	MDR		IIb											blaPDC-1[ALLELEX,100.00,100]																						blaOXA-494[ALLELEX,100.00,100]
		ATCC27853		155				IIb													blaPDC-5[ALLELEX,100.00,100.00]																	blaOXA-396[ALLELEX,100.00,100.00]
		E-18-43179-1-1			R	MDR		IIb		aph(4)-Ia[EXACTX,100.00,100.00]		IVa									blaPDC-5[ALLELEX,100.00,100.00]																	blaOXA-396[ALLELEX,100.00,100.00]
		E-18-48273-1-1		179	R			IIb		aph(4)-Ia[EXACTX,100.00,100]		IVa										blaPDC-8[ALLELEX,100.00,100]																blaOXA-396[ALLELEX,100.00,100]
		C-20-17490-1-1		261	R	MDR		IIb																							blaPDC-67[ALLELEX,100.00,100]							blaOXA-396[ALLELEX,100.00,100]
		E-20-36945-2-1		1337			D	IIb													blaPDC-5[ALLELEX,100.00,100]															blaOXA-50[ALLELEX,100.00,100]
[truncated: 18 more columns]
